# Supplementary material for: Breastfeeding moderates the association between family socioeconomic status and child behavior scores
Source: Front Public Health. 2026 Feb 3;13:1653185. doi: 10.3389/fpubh.2025.1653185 (PMC12910479; doi:10.3389/fpubh.2025.1653185)
Supplement: Supplementary file 1 [file Table_1.XLSX]

## Sheet: Main Effects_Internalizing CBCL
	Internalizing Child Behaviour Checklist Scale
Main Effects Models	B coefficient	95% CI Lower	95% CI Upper	Standard Error	t-value	p-value	Partial eta-squared	95% CI Lower	95% CI Upper
Model 1: Family SES
Family SES (lower vs higher SES)*	1.5336	0.536009	2.53119	0.508983	3.01306	0.00262459	0.0095185	0.00334901	1
Prenatal Maternal Depression (≥ vs < score of 16)**	3.79084	2.60631	4.97536	0.60436	6.27248	4.50018e-10	0.0231096	0.0127395	1
Infant Sex (male vs female)	0.856467	0.00380636	1.70913	0.435039	1.96871	0.0491487	0.00166552	0	1
Birth Mode (c-section vs vaginal)	0.437537	-0.548927	1.424	0.503307	0.869324	0.384793	0.000242887	0	1
Birthweight (kg)	-0.229318	-1.26764	0.809005	0.529766	-0.432866	0.665167	0.000167187	0	1
Gestation Age (weeks)	0.157227	-0.213947	0.528401	0.189378	0.830227	0.406527	0.00202895	0	1
Number of Older Siblings
Zero	ref
One	-1.36545	-2.30748	-0.42342	0.480637	-2.84092	0.00455214	0.0103201	0.0033761	1
Two or More	-2.91496	-4.26732	-1.56259	0.689994	-4.22461	2.52079e-05
Maternal Race
White	ref
Asian	-0.615538	-1.88768	0.656609	0.649066	-0.948344	0.34309	0.00158447	0	1
Other	-0.593783	-2.11779	0.930225	0.777569	-0.76364	0.445188
ADHD Genetic Risk Score***	0.213151	-0.222267	0.648568	0.222156	0.959465	0.337461	0.000586199	0	1
Study Site
Edmonton	ref
Toronto	-1.23768	-2.49435	0.0189922	0.64117	-1.93034	0.053731	0.00356993	0	1
Vancouver	-1.17344	-2.40528	0.0583948	0.628499	-1.86705	0.0620668
Winnipeg	-0.21701	-1.38055	0.946531	0.593654	-0.36555	0.714747
Model 2: Breastfeeding at 6 Months
Breastfeeding at Six Months
None	ref
Partial	-1.18837	-2.24318	-0.133557	0.538179	-2.20813	0.0273585	0.0108218	0.00391597	1
Exclusive	-2.41928	-3.73647	-1.1021	0.672044	-3.59989	0.000326808
Prenatal Maternal Depression (≥ vs < score of 16)**	3.76686	2.62119	4.91253	0.584536	6.44419	1.4812e-10	0.0227408	0.0128078	1
Infant Sex (male vs female)	0.438641	-0.387915	1.2652	0.42172	1.04012	0.298419	0.00033236	0	1
Birth Mode (c-section vs vaginal)	0.668366	-0.286302	1.62303	0.487085	1.37218	0.170176	0.000688804	0	1
Birthweight (kg)	-0.165531	-1.16818	0.837113	0.511563	-0.323579	0.746293	7.20121e-05	0	1
Gestation Age (weeks)	0.132719	-0.225483	0.490921	0.182759	0.726196	0.467812	0.0015712	0	1
Number of Older Siblings
Zero	ref
One	-1.27322	-2.18427	-0.362174	0.46483	-2.73912	0.00622002	0.00928831	0.00296806	1
Two or More	-2.80049	-4.11055	-1.49043	0.668409	-4.18978	2.9248e-05
Maternal Race
White	ref
Asian	-0.292964	-1.49332	0.90739	0.612437	-0.478358	0.632452	0.000609661	0	1
Other	-0.366152	-1.86927	1.13696	0.76691	-0.477437	0.633108
ADHD Genetic Risk Score***	0.177369	-0.244186	0.598924	0.215083	0.824654	0.409675	0.000386781	0	1
Study Site
Edmonton	ref
Toronto	-1.2114	-2.4326	0.00979298	0.623071	-1.94425	0.0520184	0.00340714	0	1
Vancouver	-0.814676	-2.02236	0.393008	0.616177	-1.32215	0.186284
Winnipeg	0.0559801	-1.07339	1.18535	0.576222	0.0971502	0.922618
Model 3: Breastfeeding Duration
Breastfeeding Duration to 24 Months (per month)	-0.0878953	-0.149367	-0.0264232	0.0313639	-2.80244	0.00512446	0.0054419	0.00127634	1
Prenatal Maternal Depression (≥ vs < score of 16)**	4.03133	2.89798	5.16469	0.578254	6.97156	4.33905e-12	0.0261343	0.0154767	1
Infant Sex (male vs female)	0.505524	-0.314843	1.32589	0.418562	1.20776	0.227292	0.00044946	0	1
Birth Mode (c-section vs vaginal)	0.67215	-0.276061	1.62036	0.48379	1.38934	0.164895	0.000697209	0	1
Birthweight (kg)	-0.295455	-1.29322	0.702307	0.509071	-0.58038	0.561729	0.000232349	0	1
Gestation Age (weeks)	0.149909	-0.20693	0.506748	0.182064	0.823387	0.410394	0.00175074	0	1
Number of Older Siblings
Zero	ref
One	-1.32376	-2.2283	-0.419215	0.46151	-2.86832	0.00417319	0.00997047	0.0034176	1
Two or More	-2.84764	-4.1491	-1.54618	0.664023	-4.28846	1.89147e-05
Maternal Race
White	ref
Asian	-0.2764	-1.46693	0.914132	0.607425	-0.455035	0.649138	0.000633426	0	1
Other	-0.495784	-1.97683	0.985264	0.755651	-0.656102	0.511839
ADHD Genetic Risk Score***	0.137771	-0.281174	0.556716	0.213751	0.644539	0.519306	0.000235544	0	1
Study Site
Edmonton	ref
Toronto	-1.20766	-2.41724	0.00191359	0.617143	-1.95686	0.0505131	0.0032758	0	1
Vancouver	-0.71269	-1.93038	0.505	0.621282	-1.14713	0.251476
Winnipeg	0.0731388	-1.05105	1.19733	0.573576	0.127514	0.898548
*Lower family SES (socioeconomic status) is comprised of having one or more of the following: 1) low income based on family size, determined by Statistics Canada low income cut offs for the year 2012, 2) mother is single, divorced, widowed or never married, 3) mother has less than a post-secondary education, all measured at 18 weeks of pregnancy.
** Prenatal depression is measured using the Centre for Epidemiological Studies Depression Scale
*** Higher scores indicate a greater genetic risk for ADHD

## Sheet: Main Effects_Externalizing CBCL
	Externalizing Child Behaviour Checklist Scale
Main Effects Models	B coefficient	95% CI Lower	95% CI Upper	Standard Error	t-value	p-value	Partial eta-squared	95% CI Lower	95% CI Upper
Model 4: Family SES
Family SES (lower vs higher SES)*	1.879	0.806039	2.95196	0.547439	3.43234	0.00061277	0.0110252	0.00427265	1
Prenatal Maternal Depression (≥ vs < score of 16)**	3.87321	2.59919	5.14724	0.650023	5.95858	3.0879e-09	0.0210847	0.0112302	1
Infant Sex (male vs female)	2.43923	1.52214	3.35631	0.467908	5.21304	2.08537e-07	0.0160359	0.00760276	1
Birth Mode (c-section vs vaginal)	-0.431356	-1.49235	0.62964	0.541335	-0.796839	0.425656	0.000629822	0	1
Birthweight (kg)	0.228533	-0.888239	1.34531	0.569792	0.401082	0.68841	4.65327e-05	0	1
Gestation Age (weeks)	-0.0738043	-0.473022	0.325414	0.203686	-0.362343	0.717141	2.89368e-05	0	1
Number of Older Siblings
Zero	ref
One	-0.220089	-1.2333	0.793118	0.516952	-0.425743	0.670349	0.00566005	0.000844467	1
Two or More	-2.44194	-3.89648	-0.987396	0.742127	-3.29046	0.00102077
Maternal Race
White	ref
Asian	-1.05046	-2.41872	0.317806	0.698107	-1.50472	0.132581	0.00235769	0	1
Other	-0.318892	-1.95805	1.32026	0.836319	-0.381304	0.703025
ADHD Genetic Risk Score***	0.201387	-0.266928	0.669703	0.238941	0.842834	0.39944	0.000454345	0	1
Study Site
Edmonton	ref
Toronto	-1.79062	-3.14224	-0.439	0.689614	-2.59655	0.00949787	0.00434861	0	1
Vancouver	-1.18089	-2.5058	0.144016	0.675985	-1.74692	0.0808328
Winnipeg	-0.600783	-1.85224	0.650669	0.638508	-0.940917	0.346881
Model 5: Breastfeeding at 6 Months
Breastfeeding at Six Months
None	ref
Partial	-0.767611	-1.88785	0.352626	0.57156	-1.34301	0.179435	0.00775288	0.00207468	1
Exclusive	-2.04298	-3.44187	-0.6441	0.713729	-2.86241	0.00425205
Prenatal Maternal Depression (≥ vs < score of 16)**	4.16847	2.95174	5.3852	0.620792	6.71476	2.5038e-11	0.0248572	0.0144285	1
Infant Sex (male vs female)	2.2037	1.32588	3.08152	0.447877	4.92032	9.41252e-07	0.0134185	0.00605943	1
Birth Mode (c-section vs vaginal)	-0.250747	-1.26463	0.763136	0.517297	-0.484725	0.627929	0.000294181	0	1
Birthweight (kg)	0.306744	-0.75809	1.37158	0.543293	0.564602	0.572414	6.39122e-05	0	1
Gestation Age (weeks)	-0.136395	-0.516815	0.244025	0.194095	-0.702722	0.482318	3.47081e-06	0	1
Number of Older Siblings
Zero	ref
One	-0.296285	-1.26384	0.671273	0.493661	-0.600178	0.548461	0.00502644	0.000688552	1
Two or More	-2.40007	-3.79138	-1.00875	0.709868	-3.381	0.000737363
Maternal Race
White	ref
Asian	-0.789005	-2.06381	0.485802	0.650424	-1.21306	0.225262	0.00164628	0	1
Other	-0.212833	-1.80918	1.38352	0.814479	-0.261312	0.793881
ADHD Genetic Risk Score***	0.188743	-0.258959	0.636445	0.228424	0.826284	0.40875	0.000387268	0	1
Study Site
Edmonton	ref
Toronto	-1.98935	-3.2863	-0.692411	0.661718	-3.00635	0.00267994	0.00582655	0.00067787	1
Vancouver	-1.16468	-2.44728	0.117908	0.654396	-1.77979	0.0752765
Winnipeg	-0.383786	-1.58321	0.815639	0.611962	-0.627139	0.530646
Model 6: Breastfeeding Duration
Breastfeeding Duration to 24 Months (per month)	-0.0398883	-0.105306	0.0255298	0.0333772	-1.19508	0.23221	0.00136856	0	1
Prenatal Maternal Depression (≥ vs < score of 16)**	4.29445	3.08834	5.50056	0.615373	6.97861	4.13212e-12	0.0267322	0.0159437	1
Infant Sex (male vs female)	2.18391	1.31088	3.05694	0.445431	4.90292	1.02635e-06	0.0130212	0.00582728	1
Birth Mode (c-section vs vaginal)	-0.251199	-1.26028	0.757879	0.514845	-0.487912	0.62567	0.000278524	0	1
Birthweight (kg)	0.29287	-0.76894	1.35468	0.541749	0.5406	0.588848	2.957e-05	0	1
Gestation Age (weeks)	-0.147088	-0.526833	0.232657	0.193751	-0.759159	0.447853	6.26264e-06	0	1
Number of Older Siblings
Zero	ref
One	-0.405203	-1.36781	0.557404	0.491135	-0.825034	0.409458	0.00537946	0.00086937	1
Two or More	-2.48221	-3.86721	-1.0972	0.706648	-3.51265	0.000454268
Maternal Race
White	ref
Asian	-0.715064	-1.98202	0.55189	0.646417	-1.1062	0.268785	0.00151173	0	1
Other	-0.278336	-1.85446	1.29778	0.804158	-0.346121	0.729291
ADHD Genetic Risk Score***	0.192071	-0.253767	0.637909	0.227472	0.844371	0.398571	0.00040034	0	1
Study Site
Edmonton	ref
Toronto	-1.95592	-3.24314	-0.668695	0.656758	-2.97814	0.00293758	0.00580811	0.000694748	1
Vancouver	-1.15358	-2.44943	0.142277	0.661163	-1.74477	0.08119
Winnipeg	-0.319316	-1.51567	0.877037	0.610395	-0.523129	0.600947
*Lower family SES (socioeconomic status) is comprised of having one or more of the following: 1) low income based on family size, determined by Statistics Canada low income cut offs for the year 2012, 2) mother is single, divorced, widowed or never married, 3) mother has less than a post-secondary education, all measured at 18 weeks of pregnancy.
** Prenatal depression is measured using the Centre for Epidemiological Studies Depression Scale
*** Higher scores indicate a greater genetic risk for ADHD

## Sheet: Main Effects_Total CBCL
	Total Child Behaviour Checklist Scale
Main Effects Models	B coefficient	95% CI Lower	95% CI Upper	Standard Error	t-value	p-value	Partial eta-squared	95% CI Lower	95% CI Upper
Model 7: Family SES
Family SES (lower vs higher SES)*	2.06404	1.0606	3.06747	0.511966	4.03159	5.78583e-05	0.0160275	0.00759694	1
Prenatal Maternal Depression (≥ vs < score of 16)**	4.43201	3.24055	5.62348	0.607902	7.29067	4.71059e-13	0.0310713	0.0188952	1
Infant sex (male vs female)	1.70175	0.844095	2.55941	0.437589	3.88893	0.000104573	0.00855894	0.00278648	1
Birth Mode (c-section vs vaginal)	0.0264037	-0.965842	1.01865	0.506257	0.0521548	0.958412	7.8216e-06	0	1
Birthweight (kg)	0.178686	-0.865722	1.22309	0.532871	0.335326	0.73742	1.29355e-08	0	1
Gestation Age (weeks)	-0.0134219	-0.386771	0.359927	0.190488	-0.0704605	0.943835	0.000358221	0	1
Number of Older Siblings
Zero	ref
One	-0.920658	-1.86821	0.0268944	0.483454	-1.90433	0.0570358	0.00897688	0.00257987	1
Two or More	-2.90352	-4.26381	-1.54323	0.694038	-4.18352	3.01722e-05
Maternal Race
White	ref
Asian	-0.556664	-1.83627	0.722938	0.65287	-0.852641	0.393979	0.00105783	0	1
Other	-0.1814	-1.71434	1.35154	0.782126	-0.231932	0.816619
ADHD Genetic Risk Score***	0.168799	-0.269171	0.606768	0.223458	0.755393	0.450118	0.000371047	0	1
Study Site
Edmonton	ref
Toronto	-1.64328	-2.90732	-0.379245	0.644928	-2.54801	0.0109216	0.00453777	0	1
Vancouver	-1.21365	-2.4527	0.0254068	0.632182	-1.91977	0.055054
Winnipeg	-0.493061	-1.66342	0.677299	0.597133	-0.825713	0.409083
Model 8: Breastfeeding at 6 Months
Breastfeeding at Six Months
None	ref
Partial	-1.16737	-2.22331	-0.11143	0.538756	-2.16679	0.0303789	0.0115266	0.00436696	1
Exclusive	-2.42521	-3.7438	-1.10661	0.672765	-3.60484	0.000320688
Prenatal Maternal Depression (≥ vs < score of 16)**	4.61465	3.46776	5.76155	0.585162	7.88611	5.30636e-15	0.0339567	0.0216404	1
Infant Sex (male vs female)	1.31169	0.484253	2.13914	0.422172	3.10702	0.00191882	0.00513382	0.0011128	1
Birth Mode (c-section vs vaginal)	0.251474	-0.704218	1.20717	0.487607	0.515732	0.606104	6.82348e-05	0	1
Birthweight (kg)	0.265345	-0.738375	1.26906	0.512111	0.518139	0.604424	9.72968e-06	0	1
Gestation Age (weeks)	-0.074398	-0.432984	0.284188	0.182955	-0.406646	0.684316	0.000106604	0	1
Number of Older Siblings
Zero	ref
One	-0.912607	-1.82463	-0.000580718	0.465328	-1.96121	0.0500053	0.0079992	0.0022136	1
Two or More	-2.80194	-4.11341	-1.49048	0.669126	-4.18747	2.95447e-05
Maternal Race
White	ref
Asian	-0.287709	-1.48935	0.913932	0.613093	-0.469275	0.638929	0.000473508	0	1
Other	0.0737825	-1.43095	1.57851	0.767732	0.0961045	0.923448
ADHD Genetic Risk Score***	0.129173	-0.292833	0.55118	0.215314	0.599931	0.548626	0.000208003	0	1
Study Site
Edmonton	ref
Toronto	-1.76587	-2.98838	-0.543365	0.623739	-2.8311	0.00468931	0.00557395	0.000560339	1
Vancouver	-1.03299	-2.24197	0.175992	0.616837	-1.67465	0.0941732
Winnipeg	-0.212255	-1.34284	0.91833	0.576839	-0.367961	0.712945
Model 9: Breastfeeding Duration
Breastfeeding Duration to 24 Months (per month)	-0.0652288	-0.126971	-0.00348685	0.0314811	-2.072	0.0384029	0.00339918	0.000404669	1
Prenatal Maternal Depression (≥ vs < score of 16)**	4.82462	3.68629	5.96295	0.580414	8.31237	1.788e-16	0.0372786	0.024424	1
Infant Sex (male vs female)	1.35518	0.53121	2.17915	0.420126	3.22565	0.00127872	0.00533139	0.00122286	1
Birth Mode (c-section vs vaginal)	0.266972	-0.685402	1.21935	0.485598	0.549781	0.582536	8.57918e-05	0	1
Birthweight (kg)	0.177954	-0.824188	1.1801	0.510973	0.348265	0.727681	6.79081e-06	0	1
Gestation Age (weeks)	-0.0698811	-0.428287	0.288525	0.182744	-0.382398	0.70221	0.000127346	0	1
Number of Older Siblings
Zero	ref
One	-1.00201	-1.91053	-0.0934973	0.463235	-2.16308	0.0306624	0.0086809	0.00263772	1
Two or More	-2.87008	-4.17725	-1.5629	0.666504	-4.30617	1.74771e-05
Maternal Race
White	ref
Asian	-0.222616	-1.41837	0.973143	0.609695	-0.365127	0.715059	0.0003628	0	1
Other	-0.066038	-1.55359	1.42151	0.758474	-0.0870669	0.930628
ADHD Genetic Risk Score***	0.108645	-0.31214	0.529429	0.21455	0.506384	0.612647	0.000148526	0	1
Study Site
Edmonton	ref
Toronto	-1.751	-2.96589	-0.536117	0.619449	-2.82672	0.00475315	0.00554736	0.000572792	1
Vancouver	-1.00579	-2.22882	0.21725	0.623603	-1.61286	0.106944
Winnipeg	-0.17899	-1.30811	0.950135	0.575719	-0.310898	0.755913
*Lower family SES (socioeconomic status) is comprised of having one or more of the following: 1) low income based on family size, determined by Statistics Canada low income cut offs for the year 2012, 2) mother is single, divorced, widowed or never married, 3) mother has less than a post-secondary education, all measured at 18 weeks of pregnancy.
** Prenatal depression is measured using the Centre for Epidemiological Studies Depression Scale
*** Higher scores indicate a greater genetic risk for ADHD

## Sheet: Interaction_Internalizing CBCL
	Internalizing Child Behaviour Checklist Scale
Interaction Models	B coefficient	95% CI Lower	95% CI Upper	Standard Error	t-value	p-value	Partial eta-squared	95% CI Lower	95% CI Upper
Model 10: Interaction Between Family SES and Breastfeeding at Six Months
Breastfeeding at Six Months¥
None	ref
Partial	-0.633552	-1.96481	0.69771	0.679227	-0.932753	0.351082	0.0127718	0.00486865	1
Exclusive	-1.41393	-3.02622	0.198359	0.822612	-1.71883	0.0858308
Family SES (lower vs higher SES)*¥	2.65158	0.705636	4.59753	0.992848	2.67068	0.00764329	0.00626131	0.00152083	1
Prenatal Maternal Depression (≥ vs < score of 16)**	3.6126	2.41884	4.80636	0.60907	5.93134	3.64534e-09	0.0211424	0.0112053	1
Infant Sex (male vs female)	0.728232	-0.129429	1.58589	0.437591	1.66419	0.096263	0.00110903	0	1
Birth Mode (c-section vs vaginal)	0.403634	-0.588748	1.39602	0.506327	0.797181	0.425459	0.000163807	0	1
Birthweight (kg)	-0.187408	-1.22876	0.853947	0.531313	-0.352727	0.724338	2.92857e-05	0	1
Gestation Age (weeks)	0.189911	-0.182187	0.562009	0.189849	1.00032	0.317299	0.00222012	0	1
Number of Older Siblings
Zero	ref
One	-1.28422	-2.23122	-0.33723	0.483169	-2.65792	0.00793761	0.00874622	0.0024071	1
Two or More	-2.55261	-3.9153	-1.18992	0.695263	-3.67143	0.0002488
Maternal Race
White	ref
Asian	-0.638601	-1.91732	0.640113	0.652417	-0.978823	0.327809	0.0015753	0	1
Other	-0.484861	-2.0344	1.06468	0.790596	-0.613286	0.539771
ADHD Genetic Risk Score***	0.240193	-0.197055	0.67744	0.22309	1.07667	0.281785	0.000802192	0	1
Study Site
Edmonton	ref
Toronto	-1.1405	-2.40659	0.125591	0.645975	-1.76554	0.0776554	0.00268436	0	1
Vancouver	-0.910099	-2.15158	0.331382	0.63342	-1.4368	0.150962
Winnipeg	-0.149959	-1.3155	1.01559	0.594677	-0.252169	0.800941
Family SES X No breastfeeding at 6 months	ref
Family SES X Partial breastfeeding at 6 months	-1.34481	-3.64652	0.956898	1.17436	-1.14514	0.252315	0.0036626	2.59983e-05	1
Family SES X Exclusive breastfeeding at 6 months	-3.83296	-6.87601	-0.789916	1.5526	-2.46873	0.0136588
Model 11: Interaction between Family SES and Breastfeeding Duration
Breastfeeding Duration to 24 Months (per month)¥	-0.0257823	-0.101201	0.0496365	0.0384797	-0.670024	0.502934	0.00509877	0.0009928	1
Family SES (lower vs higher SES)*¥	2.92912	1.18837	4.66986	0.888153	3.29798	0.000994025	0.00786631	0.00239049	1
Prenatal Maternal Depression (≥ vs < score of 16)**	3.85073	2.66896	5.0325	0.602953	6.38645	2.18846e-10	0.0238245	0.0132679	1
Infant Sex (male vs female)	0.809592	-0.0411252	1.66031	0.434048	1.86522	0.0623242	0.00142248	0	1
Birth Mode (c-section vs vaginal)	0.421331	-0.564085	1.40675	0.502772	0.838015	0.402141	0.000201014	0	1
Birthweight (kg)	-0.332049	-1.36893	0.704833	0.529031	-0.627655	0.530315	0.00016109	0	1
Gestation Age (weeks)	0.198146	-0.17277	0.569061	0.189246	1.04703	0.295237	0.00235847	2.32913e-05	1
Number of Older Siblings
Zero	ref
One	-1.31914	-2.2598	-0.378492	0.479934	-2.7486	0.0060487	0.00982482	0.00307117	1
Two or More	-2.75704	-4.1101	-1.40398	0.69035	-3.99368	6.78436e-05
Maternal Race
White	ref
Asian	-0.580582	-1.85032	0.689155	0.647836	-0.896185	0.370281	0.00165623	0	1
Other	-0.667284	-2.19421	0.859646	0.77906	-0.856524	0.391829
ADHD Genetic Risk Score***	0.220647	-0.214102	0.655396	0.221815	0.994737	0.320006	0.000560285	0	1
Study Site
Edmonton	ref
Toronto	-1.11502	-2.37002	0.139978	0.640318	-1.74136	0.081803	0.00262654	0	1
Vancouver	-0.887438	-2.13973	0.364857	0.638938	-1.38893	0.165038
Winnipeg	-0.139088	-1.30011	1.02194	0.592371	-0.234798	0.814394
Family SES X Breastfeeding Duration to 24 Months (per month)	-0.148165	-0.285392	-0.010938	0.070015	-2.11619	0.0344747	0.00264129	9.99114e-05	1
*Lower family SES (socioeconomic status) is comprised of having one or more of the following: 1) low income based on family size, determined by Statistics Canada low income cut offs for the year 2012, 2) mother is single, divorced, widowed or never married, 3) mother has less than a post-secondary education, all measured at 18 weeks of pregnancy.
** Prenatal depression is measured using the Centre for Epidemiological Studies Depression Scale
*** Higher scores indicate a greater genetic risk for ADHD
¥ The regression estimates associated with these varibles are not directly interpretable because they are part of an interaction. See Figure 1 for visulization of the interaction.

## Sheet: Interaction_Externalizing CBCL
	Externalizing Child Behaviour Checklist Scale
Interaction Models	B coefficient	95% CI Lower	95% CI Upper	Standard Error	t-value	p-value	Partial eta-squared	95% CI Lower	95% CI Upper
Model 12: Interaction Between Family SES and Breastfeeding at Six Months
Breastfeeding at Six Months¥
None	ref
Partial	-0.245625	-1.67787	1.18662	0.730751	-0.336127	0.736817	0.00746979	0.00170746	1
Exclusive	-0.975179	-2.70977	0.759412	0.885012	-1.10188	0.270672
Family SES (lower vs higher SES)*¥	2.59173	0.498175	4.68529	1.06816	2.42635	0.015357	0.00841229	0.00266919	1
Prenatal Maternal Depression (≥ vs < score of 16)**	3.84223	2.55793	5.12654	0.655272	5.86358	5.44983e-09	0.0205361	0.0107598	1
Infant Sex (male vs female)	2.4305	1.50778	3.35322	0.470784	5.16266	2.72641e-07	0.0157202	0.00732881	1
Birth Mode (c-section vs vaginal)	-0.415987	-1.48365	0.651673	0.544734	-0.76365	0.445184	0.000650628	0	1
Birthweight (kg)	0.163189	-0.957159	1.28354	0.571617	0.285487	0.775306	7.18753e-05	0	1
Gestation Age (weeks)	-0.0311009	-0.431425	0.369223	0.204251	-0.152268	0.878994	7.32691e-05	0	1
Number of Older Siblings
Zero	ref
One	-0.119128	-1.13796	0.899701	0.51982	-0.229171	0.818764	0.00476841	0.000435343	1
Two or More	-2.13919	-3.60525	-0.673136	0.748003	-2.85987	0.00429083
Maternal Race
White	ref
Asian	-1.11285	-2.48856	0.262864	0.701907	-1.58546	0.11305	0.00246958	0	1
Other	-0.321851	-1.98893	1.34523	0.850567	-0.378396	0.705185
ADHD Genetic Risk Score***	0.185365	-0.285051	0.65578	0.240012	0.772313	0.440038	0.000426629	0	1
Study Site
Edmonton	ref
Toronto	-1.73756	-3.09969	-0.375433	0.694976	-2.50017	0.0125086	0.0039195	0	1
Vancouver	-1.02828	-2.36393	0.307378	0.681469	-1.50891	0.131511
Winnipeg	-0.578944	-1.8329	0.675015	0.639787	-0.904902	0.365648
Family SES X No breastfeeding at 6 months	ref
Family SES X Partial breastfeeding at 6 months	-0.6818	-3.15811	1.79451	1.26344	-0.539636	0.58952	0.00236432	0	1
Family SES X Exclusive breastfeeding at 6 months	-3.18833	-6.46221	0.0855512	1.67038	-1.90875	0.0564662
Model 13: Interaction between Family SES and Breastfeeding Duration
Breastfeeding Duration to 24 Months (per month)¥	0.0177103	-0.0634998	0.0989205	0.0414345	0.42743	0.669121	0.000910401	0	1
Family SES (lower vs higher SES)*¥	3.05305	1.17863	4.92747	0.956353	3.19239	0.00143696	0.0100832	0.00368413	1
Prenatal Maternal Depression (≥ vs < score of 16)**	3.92029	2.64778	5.19281	0.649253	6.03816	1.91215e-09	0.021563	0.0115742	1
Infant Sex (male vs female)	2.40705	1.49101	3.3231	0.467377	5.15013	2.9075e-07	0.0154859	0.00721384	1
Birth Mode (c-section vs vaginal)	-0.408264	-1.46935	0.65282	0.541379	-0.754119	0.450883	0.000592651	0	1
Birthweight (kg)	0.144799	-0.971705	1.2613	0.569655	0.254186	0.799382	3.5332e-05	0	1
Gestation Age (weeks)	-0.0498623	-0.449259	0.349535	0.203778	-0.24469	0.806727	5.45538e-05	0	1
Number of Older Siblings
Zero	ref
One	-0.222198	-1.23508	0.790687	0.516787	-0.42996	0.66728	0.00533123	0.000693399	1
Two or More	-2.34474	-3.8017	-0.887778	0.743361	-3.15424	0.00163746
Maternal Race
White	ref
Asian	-1.01104	-2.37827	0.356202	0.697583	-1.44934	0.147428	0.00243816	0	1
Other	-0.451031	-2.09521	1.19315	0.838883	-0.537657	0.590885
ADHD Genetic Risk Score***	0.214206	-0.253927	0.682338	0.238847	0.896831	0.369937	0.000465251	0	1
Study Site
Edmonton	ref
Toronto	-1.68953	-3.04089	-0.338156	0.689487	-2.45041	0.0143701	0.00393104	0	1
Vancouver	-1.07236	-2.42082	0.276096	0.688001	-1.55866	0.119264
Winnipeg	-0.523012	-1.77319	0.727168	0.637859	-0.81995	0.41236
Family SES X Breastfeeding Duration to 24 Months (per month)	-0.120435	-0.268199	0.0273295	0.0753913	-1.59746	0.11035	0.00150682	0	1
*Lower family SES (socioeconomic status) is comprised of having one or more of the following: 1) low income based on family size, determined by Statistics Canada low income cut offs for the year 2012, 2) mother is single, divorced, widowed or never married, 3) mother has less than a post-secondary education, all measured at 18 weeks of pregnancy.
** Prenatal depression is measured using the Centre for Epidemiological Studies Depression Scale
*** Higher scores indicate a greater genetic risk for ADHD
¥ The regression estimates associated with these varibles are not directly interpretable because they are part of an interaction. See Supplementary Figure 1 for visulization of the interaction.

## Sheet: Interaction_Total CBCL
	Total Child Behaviour Checklist Scale
Interaction Models	B coefficient	95% CI Lower	95% CI Upper	Standard Error	t-value	p-value	Partial eta-squared	95% CI Lower	95% CI Upper
Model 14: Interaction Between Family SES and Breastfeeding at Six Months
Breastfeeding at Six Months¥
None	ref
Partial	-0.556992	-1.89436	0.780376	0.681848	-0.816886	0.41411	0.0124221	0.00464291	1
Exclusive	-1.14898	-2.76866	0.470708	0.825785	-1.39137	0.164297
Family SES (lower vs higher SES)*¥	3.21026	1.25539	5.16513	0.996679	3.22096	0.00130224	0.0116861	0.0046473	1
Prenatal Maternal Depression (≥ vs < score of 16)**	4.32051	3.12127	5.51974	0.61142	7.06635	2.32834e-12	0.0296837	0.0177164	1
Infant Sex (male vs female)	1.61591	0.754315	2.47751	0.439279	3.67855	0.000242005	0.0076345	0.00223664	1
Birth Mode (c-section vs vaginal)	0.00458695	-0.992347	1.00152	0.50828	0.00902445	0.992801	2.77613e-05	0	1
Birthweight (kg)	0.179072	-0.86706	1.2252	0.533363	0.335741	0.737108	3.51955e-05	0	1
Gestation Age (weeks)	0.0242842	-0.349521	0.398089	0.190582	0.127421	0.898622	0.000453828	0	1
Number of Older Siblings
Zero	ref
One	-0.823853	-1.77519	0.127484	0.485033	-1.69855	0.0895902	0.00744856	0.00169626	1
Two or More	-2.5358	-3.90474	-1.16686	0.697946	-3.63323	0.00028837
Maternal Race
White	ref
Asian	-0.620079	-1.90466	0.6645	0.654934	-0.946781	0.343888	0.00114908	0	1
Other	-0.05483	-1.61148	1.50182	0.793646	-0.0690863	0.944929
ADHD Genetic Risk Score***	0.173495	-0.265759	0.612748	0.22395	0.774702	0.438626	0.000446551	0	1
Study Site
Edmonton	ref
Toronto	-1.57287	-2.84477	-0.300975	0.648467	-2.42552	0.015392	0.00385601	0	1
Vancouver	-0.979467	-2.22664	0.267709	0.635864	-1.54037	0.12366
Winnipeg	-0.437705	-1.6086	0.733187	0.596971	-0.733209	0.463534
Family SES X No breastfeeding at 6 months	ref
Family SES X Partial breastfeeding at 6 months	-1.27217	-3.58444	1.04009	1.17889	-1.07913	0.280688	0.00467123	0.0003965	1
Family SES X Exclusive breastfeeding at 6 months	-4.30325	-7.36025	-1.24625	1.55859	-2.76098	0.00582588
Model 15: Interaction between Family SES and Breastfeeding Duration
Breastfeeding Duration to 24 Months (per month)¥	0.0057836	-0.0701413	0.0817085	0.0387102	0.149408	0.88125	0.00290135	0.000174346	1
Family SES (lower vs higher SES)*¥	3.68347	1.93104	5.4359	0.893473	4.12265	3.92694e-05	0.0143892	0.00646466	1
Prenatal Maternal Depression (≥ vs < score of 16)**	4.4831	3.2934	5.67279	0.606565	7.39096	2.2808e-13	0.0318198	0.0194759	1
Infant Sex (male vs female)	1.66264	0.806219	2.51907	0.436647	3.80775	0.000145242	0.00807526	0.00250704	1
Birth Mode (c-section vs vaginal)	0.0321206	-0.959907	1.02415	0.505783	0.0635066	0.949371	9.01429e-06	0	1
Birthweight (kg)	0.0737771	-0.970063	1.11762	0.5322	0.138627	0.889762	4.78447e-08	0	1
Gestation Age (weeks)	0.0221464	-0.351258	0.39555	0.190379	0.116328	0.907407	0.000473142	0	1
Number of Older Siblings
Zero	ref
One	-0.893292	-1.84026	0.0536723	0.482808	-1.8502	0.0644589	0.00856163	0.00233687	1
Two or More	-2.76445	-4.12659	-1.40231	0.694485	-3.98058	7.1658e-05
Maternal Race
White	ref
Asian	-0.506601	-1.78486	0.771655	0.651716	-0.777333	0.437071	0.00108525	0	1
Other	-0.270951	-1.80813	1.26622	0.783726	-0.345721	0.729595
ADHD Genetic Risk Score***	0.180249	-0.257417	0.617915	0.223143	0.807772	0.419336	0.000361015	0	1
Study Site
Edmonton	ref
Toronto	-1.5257	-2.78912	-0.262278	0.644153	-2.36854	0.0179705	0.003869	0	1
Vancouver	-1.02437	-2.28507	0.236326	0.642765	-1.5937	0.111191
Winnipeg	-0.417012	-1.58583	0.751805	0.595919	-0.699779	0.484161
Family SES X Breastfeeding Duration to 24 Months (per month)	-0.16621	-0.304357	-0.028062	0.0704343	-2.35978	0.0183988	0.00328225	0.000291645	1
*Lower family SES (socioeconomic status) is comprised of having one or more of the following: 1) low income based on family size, determined by Statistics Canada low income cut offs for the year 2012, 2) mother is single, divorced, widowed or never married, 3) mother has less than a post-secondary education, all measured at 18 weeks of pregnancy.
** Prenatal depression is measured using the Centre for Epidemiological Studies Depression Scale
*** Higher scores indicate a greater genetic risk for ADHD
¥ The regression estimates associated with these varibles are not directly interpretable because they are part of an interaction. See Figure 1 for visulization of the interaction.
